# Supplementary material for: Phosphite Reduces the Predation Impact of Poterioochromonas malhamensis on Cyanobacterial Culture
Source: Plants (Basel). 2021 Jul 2;10(7):1361. doi: 10.3390/plants10071361 (PMC8309446; doi:10.3390/plants10071361)
Supplement: Supplementary file 1 [file plants-10-01361-s001.zip]

Archive with 1 entries (1 files):
- plants-1276897-supplementary.pdf
